# Supplementary material for: Phages ZC01 and ZC03 require type-IV pilus for Pseudomonas aeruginosa infection and have a potential for therapeutic applications
Source: Microbiol Spectr. 2024 Oct 29;12(12):e01527-24. doi: 10.1128/spectrum.01527-24 (PMC11619397; doi:10.1128/spectrum.01527-24)
Supplement: Supplemental tables — Tables S1 and S2. [file spectrum.01527-24-s0004.xlsx]

## Sheet: Table S1
Table S1. Proteins of ZC01 phage particles identified by mass spectrometry (in-gel and in-solution trypsin digestion).
ORF	Predicted function	Number of aminoacids	MW (kDa)	Number of peptides (in-gel digestion)	Coverage (in-gel digestion) %	Number of peptides (in-solution digestion)	Coverage (in-solution digestion) %
ZC01_002	Hypothetical protein	120	13.4	1	9.17	nd	nd
ZC01_003	Hypothetical protein	183	20	1	12.02	1	6.56
ZC01_004	Hypothetical protein	279	30.2	1	10.04	1	7.53
ZC01_005	Dda-like helicase	395	44.4	2	7.9	nd	nd
ZC01_006	Ribonucleotide reductase Small subunit	353	40.3	1	3.97	nd	nd
ZC01_007	Ribonucleoside-diphosphate reductase large subunit difosfato redutase	568	63.6	1	1.6	nd	nd
ZC01_008	Hypothetical protein	161	18.1	1	14.29	nd	nd
ZC01_010	Hypothetical protein	287	30.9	1	2.4	nd	nd
ZC01_013	Hypothetical protein	296	34.6	2	8.45	nd	nd
ZC01_017	Hypothetical protein	184	20.8	1	4.89	nd	nd
ZC01_018	DNA polymerase I	646	71.9	2	4.95	nd	nd
ZC01_019	Deoxycytidinylate deaminase	178	20	1	7.3	nd	nd
ZC01_022	DNA primase	791	90.3	1	4.05	nd	nd
ZC01_023	Hypothetical protein	68	7.4	1	23.53	nd	nd
ZC01_024	Hypothetical protein	149	16.6	1	11.41	nd	nd
ZC01_025	Nucleotide pyrophosphohydrolase	228	25	1	6.14	nd	nd
ZC01_026	Hypothetical protein	126	14.2	1	10.32	nd	nd
ZC01_028	Hypothetical protein	189	21.2	1	12.7	nd	nd
ZC01_032	ATP-dependent DNA ligase	301	34.2	1	7.4	nd	nd
ZC01_034	Hypothetical protein	363	40.8	1	3.6	nd	nd
ZC01_035	Hypothetical protein	125	14.6	1	14.4	nd	nd
ZC01_041	DNA polymerase exonuclease subunit	229	25.7	1	2.6	nd	nd
ZC01_042	RNA ligase	131	15	1	16.19	nd	nd
ZC01_043	Hypothetical protein	89	10.3	nd	nd	1	20.22
ZC01_044	Hypothetical protein	92	10.6	1	10.87	nd	nd
ZC01_045	Terminase small subunit	171	19.5	2	8.77	nd	nd
ZC01_046	Terminase large subunit	433	49.8	1	2.31	nd	nd
ZC01_047	Portal protein	496	55.6	16	38.31	9	24.6
ZC01_048	Head morphogenesis protein	415	46.2	29	52.77	10	24.58
ZC01_049	PhoH-like phosphate starvation-inducible	233	25.6	1	9.44	nd	nd
ZC01_052	Hypothetical protein	75	8.6	nd	nd	1	32
ZC01_054	Head scaffolding protein	262	28.3	15	58.2	7	40.46
ZC01_055	Major head protein	306	32.1	27	99.67	13	61.11
ZC01_056	Hypothetical protein	147	16.3	4	35.37	1	8.16
ZC01_057	Virion structural protein	76	8	8	86.84	4	42.11
ZC01_058	Head-tail adaptor Ad1	176	18.7	11	73.3	5	50
ZC01_059	Head closure Hc1	129	13.8	1	21.72	1	9.3
ZC01_060	Tail completion or Neck1 protein	132	15.3	5	34.9	2	25.76
ZC01_061	Tail terminator protein	136	15	6	40.44	nd	nd
ZC01_062	Minor tail protein	312	33.4	15	51.92	2	10.58
ZC01_063	Hypothetical protein	147	16.6	1	12.93	nd	nd
ZC01_065	Tail length tape measure protein	826	89.9	47	57.51	28	38.14
ZC01_066	Structural protein	504	55.2	17	46.23	10	26.59
ZC01_067	Structural protein	333	36.1	11	40.54	1	45.05
ZC01_068	Tail assembly protein	558	62.6	19	38.35	11	28.49
ZC01_069	Tail assembly protein	269	29.5	7	38.66	7	33.09
ZC01_070	Tail assembly chaperone	77	8.5	1	10.39	2	27.27
ZC01_071	Tail assembly chaperone	69	7.8	nd	nd	2	56.52
ZC01_072	Tail protein	724	77.8	25	46.96	8	19.34
ZC01_073	Hypothetical protein	118	12.4	3	38.98	1	23.73
ZC01_075	Baseplate hub subunit and tail lysozyme	168	18.8	7	41.07	nd	nd
Proteins with a coverage higher than 20% and a minimum of 3 peptides in either of the digestion procedures are highlighted in gray.
ORF amino acid sequences and functional prediction can be found along with ZC01 (accession NC_052965) NCBI Reference Sequence genome annotation.

## Sheet: Table S2
Table S2. Proteins of ZC03 phage particles identified by mass spectrometry (in-gel and in-solution trypsin digestion).
ORF	Predicted function	Number of aminoacids	MW (kDa)	Number of peptides (in-gel digestion)	Coverage (in-gel digestion) %	Number of peptides (in-solution digestion)	Coverage (in-solution digestion) %
ZC03_001	Hypothetical protein	684	78.4	37	50.44	1	1.46
ZC03_002	Tail assembly protein	331	36.2	12	38.07	1	3.02
ZC03_003	Hypothetical protein	506	55.1	21	36.96	nd	nd
ZC03_004	Hypothetical protein	291	32.3	10	60.48	1	10.31
ZC03_005	Tail fiber protein	320	35.7	8	38.44	3	15.63
ZC03_006	Tail fiber protein	216	25.6	6	37.5	nd	nd
ZC03_007	Hypothetical protein	94	10.7	2	52.13	nd	nd
ZC03_008	Hypothetical protein	79	9.2	3	32.91	nd	nd
ZC03_009	Exonuclease	323	37.2	3	16.72	nd	nd
ZC03_010	DNA primase	715	82.1	2	7.13	nd	nd
ZC03_011	Sak4-like ssDNA annealing protein	248	28.4	1	3.23	nd	nd
ZC03_012	Single-stranded DNA-binding protein	244	27.2	14	50.41	nd	nd
ZC03_013	Hypothetical protein	280	32	1	3.57	1	3.57
ZC03_014	Hypothetical protein	60	6.9	6	38.33	nd	nd
ZC03_015	Virion RNA polymerase	3644	399.4	293	79.91	47	17.62
ZC03_016	Peptidoglycan hydrolase	831	92.1	89	77.62	24	36.22
ZC03_017	Hypothetical protein	150	17.1	10	40	3	16.67
ZC03_018	Hypothetical protein	902	101.7	40	48.89	1	1
ZC03_019	Virion structural protein	270	30.3	20	63.33	8	30.37
ZC03_020	Hypothetical protein	197	22.4	2	17.77	nd	nd
ZC03_021	Major head protein	398	43.9	55	86.43	6	17.09
ZC03_022	Tail length tape measure protein	375	43.2	10	35.47	1	3.73
ZC03_023	Hypothetical protein	111	12.8	1	18.92	nd	nd
ZC03_024	Portal protein	745	84	75	79.79	12	22.42
ZC03_025	Rz-like spanin	164	19.4	nd	nd	1	6.71
ZC03_026	Endolysin	194	21.1	2	12.27	nd	nd
ZC03_027	Holin	108	12.2	1	5.56	nd	nd
ZC03_028	Hypothetical protein	56	6.6	2	25	3	89.29
ZC03_029	Hypothetical protein	165	18.4	13	41.82	2	18.18
ZC03_030	Virion structural protein	233	26.6	13	63.52	2	12.88
ZC03_032	Hypothetical protein	277	25.3	1	7.05	nd	nd
ZC03_044	Hypothetical protein	112	12.6	5	68.75	3	38.39
ZC03_046	Hypothetical protein	96	10.9	1	19.79	nd	nd
ZC03_048	Hypothetical protein	102	11.4	1	22.55	2	22.55
ZC03_049	Hypothetical protein	127	14.6	2	27.56	nd	nd
ZC03_053	DprA-like DNA recombination-mediator protein	166	18.2	1	22.29	nd	nd
ZC03_055	Hypothetical protein	37	4.4	1	16.22	nd	nd
ZC03_059	Transcriptional regulator	62	6.9	1	40.32	nd	nd
ZC03_060	RNA polymerase	397	45	1	4.53	nd	nd
ZC03_061	Hypothetical protein	66	7.6	1	13.64	nd	nd
ZC03_063	DNA-endonuclease I-Hmul	250	27.7	2	28.8	nd	nd
ZC03_064	Metallopeptidase	385	44.2	2	5.19	nd	nd
ZC03_065	Hypothetical protein	63	7.2	1	12.7	nd	nd
ZC03_066	Hypothetical protein	87	9.8	1	6.9	nd	nd
ZC03_068	Hypothetical protein	125	14	1	12	1	5.6
ZC03_070	Hypothetical protein	66	8.2	2	25.76	nd	nd
ZC03_071	Hypothetical protein	134	15.7	1	7.46	nd	nd
ZC03_075	Hypothetical protein	84	9.4	1	14.29	nd	nd
ZC03_076	Hypothetical protein	71	7.9	1	21.13	nd	nd
ZC03_078	Hypothetical protein	103	11.4	1	14.56	nd	nd
ZC03_079	Hypothetical protein	81	8.8	1	37.04	nd	nd
ZC03_080	Hypothetical protein	56	6.8	1	17.86	nd	nd
ZC03_083	Hypothetical protein	82	9.4	1	8.4	nd	nd
ZC03_084	HNH endonuclease	143	16	1	13.99	nd	nd
ZC03_085	dCTP deaminase	149	17.1	2	24.16	nd	nd
ZC03_086	Hypothetical protein	148	16.6	1	17.57	nd	nd
ZC03_087	Thymidylate synthase	270	30.9	6	28.89	2	8.52
ZC03_088	RIIA lysis inhibitor	724	83	1	1.52	nd	nd
ZC03_089	RIIB lysis inhibitor	359	43.5	9	24.54	nd	nd
ZC03_090	Hypothetical protein	155	17.1	2	19.21	nd	nd
ZC03_091	Dda-like helicase	405	45.8	1	3.43	nd	nd
ZC03_092	Hypothetical protein	153	18.3	nd	nd	1	5.88
ZC03_093	DNA polymerase	837	95.3	4	8.12	nd	nd
ZC03_094	Hypothetical protein	102	11.1	4	46.08	1	15.69
ZC03_095	Hypothetical protein	55	6.3	1	38.18	2	96.36
ORF amino acid sequences and functional prediction can be found along with ZC03 (accession NC_048638) NCBI Reference Sequence genome annotation.
Proteins with a coverage higher than 20% and a minimum of 3 peptides in either of the digestion procedures are highlighted in gray.
