# Supplementary material for: Phages ZC01 and ZC03 require type-IV pilus for Pseudomonas aeruginosa infection and have a potential for therapeutic applications
Source: Microbiol Spectr. 2024 Oct 29;12(12):e01527-24. doi: 10.1128/spectrum.01527-24 (PMC11619397; doi:10.1128/spectrum.01527-24)
Supplement: Table S3 — Host range of phages ZC01 and ZC03 on 69 clinical or environmental P. aeruginosa isolates. [file spectrum.01527-24-s0005.xlsx]

## Sheet: Table S3
Table S3. Host range of phages ZC01 and ZC03 on 69 clinical or enviromental P. aeruginosa isolates
P. aeruginosa strain/isolate	Drop test assay		EOP (Efficiency of Plating)		Source
	ZC01	ZC03	ZC01	ZC03
PA14#	+	+	1	1	reference strain
PAO1	-	-	nd	nd	reference strain
2520 GSP-1 producer	-	-	nd	nd	river water
319	-	-	nd	nd	river water
320	-	-	nd	nd	river water
321	-	-	nd	nd	river water
322	-	-	nd	nd	river water
325	-	-	nd	nd	river water
326	-	-	nd	nd	river water
330	-	-	nd	nd	river water
333	-	-	nd	nd	river water
334	-	-	nd	nd	river water
3845 GSP-3 producer	+	+	3.4%	0.02%	HIV patient feces
428	-	-	nd	nd	river water
430	-	-	nd	nd	river water
431	-	-	nd	nd	river water
432	-	-	nd	nd	river water
450	-	-	nd	nd	river water
495 ASPA-4 producer	-	-	nd	nd	HIV patient feces
73.5671/ GIM-1 producer	-	-	nd	nd	hospital
ALERTA 179/ VIM-1 producer	-	-	nd	nd	hospital
ALERTA 226/GES-5 producer	-	+	nd	0.06%	hospital
ALERTA 227/ GES-1 producer	-	-	nd	nd	hospital
ALERTA 275/ VIM-7 producer	-	+	nd	0.05%	hospital
ALERTA 298/ OXA-161 producer	-	-	nd	nd	hospital
ALERTA 385/OXA-18 producer	-	-	nd	nd	hospital
ALERTA 395/ IMP-18 producer	+	+	0.05	0.09	hospital
BH6	-	-	nd	nd	tracheal aspirate
BH7	-	-	nd	nd	tracheal aspirate
Fc1b M	-	-	nd	nd	lung secretion
Fc26d M	-	-	nd	nd	lung secretion
Fc26d NM	-	-	nd	nd	lung secretion
Fc2d M	-	-	nd	nd	lung secretion
Fc65e NM	-	-	nd	nd	lung secretion
Fc79a M	+	+	0.02	0.49	lung secretion
Fc79a PAB NM	+	+	0.08	0.51	lung secretion
Fc7f NM	+	-	0.02	nd	lung secretion
Fc84 MC1 M	-	-	nd	nd	lung secretion
HC289	-	-	nd	nd	urine
HC305	-	-	nd	nd	urine
HC313	-	-	nd	nd	urine
HC58	-	-	nd	nd	urine
HC84	-	-	nd	nd	urine
MT138	-	+	nd	autolysis	tracheal aspirate
MT142	-	-	nd	nd	secretion
MT222	+	+	0.14	0.01%	tracheal aspirate
MT448	-	-	nd	nd	tracheal aspirate
P10.253	-	-	nd	nd	hospital
P11.054	-	-	nd	nd	hospital
P11.717	-	-	nd	nd	hospital
P13.612	+	+	0.2	0.03%	hospital
P13.689	-	-	nd	nd	hospital
P13.734	-	-	nd	nd	hospital
P13.895	-	-	nd	nd	hospital
P2.663/ GES-1 producer	-	-	nd	nd	hospital
P3.448/SPM-1producer	-	-	nd	nd	hospital
P3.987/IMP-16 producer	-	-	nd	nd	hospital
P5.226/ IMP-1 producer	-	-	nd	nd	hospital
P8.273	-	-	nd	nd	hospital
P8.281/SPM-1 producer	-	-	nd	nd	hospital
P8967	-	-	nd	nd	hospital
SC-104	-	-	nd	nd	urine
SC-116	-	-	nd	nd	tracheal aspirate
SC-121	-	-	nd	nd	urine
SC-13	-	-	nd	nd	cateter
SC-159	-	-	nd	nd	blood
SC-61	+	+	0.08	0.02	nasal secretion
SC-84	-	-	nd	nd	ocular secretion
H6044*	+	-	0.6%	nd	blood
H6086*	+	-	0.14	nd	blood
5757*	+	+	9.8%	0.045%	blood and urine
Drop test assay: clear lysis plaque (+) and no lysis/turbid plaque (-). The efficiency of plating (EOP) value of 100% was considered for the host strain. nd: not determined. #: host strain; *: isolates analyzed in a previous work (Amgarten et al, 2017).
